# Supplementary material for: Integrated OMICS guided engineering of biofuel butanol-tolerance in photosynthetic Synechocystis sp. PCC 6803
Source: Biotechnol Biofuels. 2013 Jul 25;6:106. doi: 10.1186/1754-6834-6-106 (PMC3726282; doi:10.1186/1754-6834-6-106)
Supplement: Additional file 1: Table S1 — Primers for RT-PCR analysis and mutant construction. [file 1754-6834-6-106-S1.xls]

## Sheet: Suppl Table 1 
Supplementary Table 1: Primers for RT-PCR analysis and mutant construction.
For RT-PCR
Gene ID	Primer Sequences (5'-3')
6803s01	GTGAGGACAGTGCCACAGAA
	GGCAGGAAAAAGACCAACCT
sll0221	GGGAACCCACCGCTGAATAT
	AAGATAACCCCGCACCAACTC
sll0248	GCCATGGGCATTTTAGAAGAAA
	GGCCAAAACCCCACTGTTT
sll0629	TCCCACCACCGCTGGTT
	CAAACACATTACAAAGGCACATGA
sll1327	TTGCCGTCAAGCTGGTACTG
	CCCGCCGGCCAAAATA
sll1734	TGGCATGACCGCATCAAC
	CATAGCATTGCTTGCATGCA
sll1796	TCAACCCCAGCAAAACCTTAA
	CGCCACGGAATTTTTACCAT
slr0288	GATGACCATTATTTTGGCGCTAT
	GTCTCCTCCACGTCCTGCAT
slr0952	CCACGGCCCCATTTACAG
	CAGGGCTTCATCCCATTGC
slr1828	CCAACACCAGGGTCAGACCTA
	GCTTGGAGCACCGTTTTATCC
slr1909	GCGCCAAAACCCGGATA
	TTGGCCTTTGGCAGAAAGAA
For mutants construction
Primer ID	Primer Sequences (5'-3')
Cm-F1	AGCTGATAGAAACAGAAGCCACTGG
Cm-R1	TTACGCCCCGCCCTGCCACTCATCG
sll0690-F1	TTTGGGTTCCTTCGCAGCG
sll0690-R1	CCAGTGGCTTCTGTTTCTATCAGCT CGTTCCGTTAGGATGACGAATC
sll0690-F3	CGATGAGTGGCAGGGCGGGGCGTAA AACGGATGCCTGGTCTGTCCG
sll0690-R3	TGGGTCTCTCGTAATTCCGCCCT
slr0947-F1	CGGAAATGCACGGCAACATT
slr0947-R1	CCAGTGGCTTCTGTTTCTATCAGCT GATCCACAACCCTCCTTTGAT
slr0947-F3	CGATGAGTGGCAGGGCGGGGCGTAA CCGTAATTCCTAGGGATTTACCG
slr0947-R3	CCAGCAAAGCGCAACAAAG
slr1295-F1	CTGCCCGGGACCAAGGCATC
slr1295-R1	CCAGTGGCTTCTGTTTCTATCAGCTGGTGGCTGAACTTTTTCACTCCTC
slr1295-F3	CGATGAGTGGCAGGGCGGGGCGTAAGATTCCAAGGTCCATTGGCAATGG
slr1295-R3	GCGCTGGTTTGGTTTCCGCC
